# Supplementary material for: Epigallocatechin gallate improves neuronal damage in animal model of ischemic stroke and glutamate-exposed neurons via modulation of hippocalcin expression
Source: PLoS One. 2024 Mar 1;19(3):e0299042. doi: 10.1371/journal.pone.0299042 (PMC10906901; doi:10.1371/journal.pone.0299042)
Supplement: S1 Data — (XLSX) [file pone.0299042.s002.xlsx]

## Sheet: Fig 1 A
	Fig. 1A
		Neurological deficit score
						PBS+MCAO	EGCG+MCAO	PBS+Sham	EGCG+Sham
						4	3	0	0
						4	2	0	0
						3	2	0	0
						3	3	0	0
						3	2	0	0
						3	1	0	0
						4	3	0	0
						4	3	0	0
						4	2	0	0
						4	2	0	0
						4	2	0	0
						3	2	0	0
						4	2	0	0
						4	1	0	0
						3	3	0	0
					AVERAGE	3.6	2.2	0	0
					S.E.M	0.226779	0.302372	0	0

## Sheet: Fig 1 B
	Fig. 1B
		Numbers to turn
						PBS+MCAO	EGCG+MCAO	PBS+Sham	EGCG+Sham
						10	7	0	0
						10	8	0	0
						8	7	0	0
						9	7	0	0
						8	8	0	0
						9	7	0	0
						8	6	0	0
						8	8	0	0
						10	6	0	0
						10	6	0	0
						10	6	0	0
						10	6	0	0
						10	8	0	0
						10	6	0	0
						10	6	0	0
					AVERAGE	9.33333	6.8	0	0
					S.E.M	0.402374	0.38545	0	0

## Sheet: Fig 1 D
	Fig. 1D
		Infarct volume
						PBS+MCAO	EGCG+MCAO	PBS+Sham	EGCG+Sham
						26.6089	15.802	1.2541	1.0113
						30.3629	21.7236	1.1187	1.2323
						37.0596	26.1686	0.9971	0.7478
						31.2543	21.4532	1.1853	1.012
					AVERAGE	31.3214	21.2868	1.1388	1.00085
					S.E.M	1.93319	1.8997	0.0489484	0.0886329

## Sheet: Fig 2 B
	Fig. 2B
		2D Hippocalcin level
						PBS+MCAO	EGCG+MCAO	PBS+Sham	EGCG+Sham
						0.109034	0.376947	1.03427	1.22741
						0.0965732	0.492212	0.94704	0.915888
						0.0754206	0.566978	0.915888	1.16822
						0.159533	0.626168	1.1028	1.0405
					AVERAGE	0.11014	0.515576	1	1.08801
					S.E.M	0.0159799	0.0480532	0.0379671	0.0620491

## Sheet: Fig 2 D
	Fig. 2D
		Hippocalcin level
					mRNA					mRNA
					PBS+MCAO	EGCG+MCAO	PBS+Sham	EGCG+Sham		PBS+MCAO	EGCG+MCAO	PBS+Sham	EGCG+Sham
					0.327598	0.789091	1.16459	1.0317		0.281298	0.677568	1	0.885889
					0.334603	0.856762	1.13567	1.07173		0.29463	0.754408	1	0.943697
					0.218213	0.798268	1.16296	1.1993		0.187637	0.686413	1	1.03125
					0.382556	0.88323	1.0842	1.15763		0.352846	0.814638	1	1.06773
				AVERAGE	0.315743	0.831838	1.13686	1.11509	AVERAGE	0.279103	0.733257	1	0.982141
				S.E.M	0.0310615	0.0203577	0.016782	0.0343844	S.E.M	0.030605	0.028712	0	0.0369494
					protein					protein
					PBS+MCAO	EGCG+MCAO	PBS+Sham	EGCG+Sham		PBS+MCAO	EGCG+MCAO	PBS+Sham	EGCG+Sham
					0.421557	1.11688	1.68407	1.43902		0.250321	0.663206	1	0.854494
					0.547276	1.30699	1.53452	1.53872		0.356643	0.851721	1	1.00273
					0.53571	1.19436	1.56639	1.56341		0.342003	0.762489	1	0.998099
					0.350166	1.2091	1.83219	1.51126		0.191119	0.65992	1	0.824837
				AVERAGE	0.463677	1.20683	1.65429	1.5131	AVERAGE	0.285021	0.734334	1	0.920041
				S.E.M	0.0422978	0.0349115	0.0603354	0.0240533	S.E.M	0.0350222	0.0409627	0	0.0418659

## Sheet: Fig 3 B
	Fig. 3B
		Cell viability
					PBS	EGCG 40μM	Glu	Glu+EGCG 10μM	Glu+EGCG 20μM	Glu+EGCG 40μM
					100	96.8	29.3	44.14	65.48	88.31
					99	96	33.17	55.17	66.31	70.12
					100	98.3	21.33	30.21	70.17	61.15
					100	99.1	20.15	34.43	56.37	81.15
					98	96.1	25.31	37.77	49.99	86.47
				AVERAGE	99.4	97.26	25.852	40.344	61.664	77.44
				S.E.M	0.4	0.616928	2.43615	4.35039	3.69329	5.1595

## Sheet: Fig 3 D
	Fig. 3D
		Intracellular Ca2+ measurement
					PBS	EGCG 40μM	Glu	Glu+EGCG 10μM	Glu+EGCG 20μM	Glu+EGCG 40μM
					103	99	557	379	273	207
					107	87	407	441	211	157
					100	115	513	301	213	133
					91	111	441	426	299	90
					117	93	487	513	317	148
				AVERAGE	103.6	101	481	412	262.6	147
				S.E.M	4.26146	5.2915	26.3742	35.1056	21.8119	18.9024

## Sheet: Fig 4 B
	Fig. 4B
		IF Relative integrated density
						PBS	EGCG 40μM	Glu	Glu+EGCG 10μM	Glu+EGCG 20μM	Glu+EGCG 40μM
						1	1.0217	0.246	0.3378	0.4454	0.8333
						1	0.9613	0.17	0.2731	0.558	0.9117
						1	0.9532	0.195	0.3744	0.477	0.8169
						1	1.012	0.1622	0.2114	0.3348	0.667
						1	0.9851	0.098	0.2037	0.4521	0.9111
					AVERAGE	1	0.98666	0.17424	0.28008	0.45346	0.828
					S.E.M	0	0.0134816	0.0240374	0.0337842	0.0357979	0.0447122

## Sheet: Fig 4 D
	Fig. 4B
		Hippocalcin level
					PBS	EGCG 40μM	Glu	Glu+EGCG 10μM	Glu+EGCG 20μM	Glu+EGCG 40μM
					1	1.05	0.457	0.457	0.567	0.878
					1	0.95	0.474	0.599	0.661	0.881
					1	1.03	0.417	0.515	0.884	0.951
					1	1.04	0.344	0.441	0.794	0.988
					1	0.99	0.499	0.527	0.957	0.828
				AVERAGE	1	1.012	0.4382	0.5078	0.7726	0.9052
				S.E.M	0	0.0185472	0.0270692	0.0280899	0.0712731	0.0284946

## Sheet: Fig 5 B
	Fig. 5B
		Hippocalcin level
					non siRNA hippocalcin						non siRNA hippocalcin
					PBS	EGCG	Glu	EGCG+Glu			PBS	EGCG	Glu	EGCG+Glu
					0.74	0.72	0.17	0.61			1	0.972973	0.22973	0.824324
					0.62	0.66	0.07	0.51			1	1.06452	0.112903	0.822581
					0.8	0.81	0.06	0.66			1	1.0125	0.075	0.825
					0.71	0.63	0.12	0.71			1	0.887324	0.169014	1
					0.77	0.88	0.2	0.55			1	1.14286	0.25974	0.714286
				AVERAGE	0.728	0.74	0.124	0.608		AVERAGE	1	1.01603	0.169277	0.837238
				S.E.M	0.0308869	0.0465833	0.027313	0.0361109		S.E.M	0	0.0429346	0.0345719	0.0459021
					siRNA hippocalcin						siRNA hippocalcin
					PBS	EGCG	Glu	EGCG+Glu			PBS	EGCG	Glu	EGCG+Glu
					0.31	0.37	0.1	0.09			0.418919	0.5	0.135135	0.121622
					0.27	0.19	0.04	0.09			0.435484	0.306452	0.0645161	0.145161
					0.22	0.22	0.05	0.12			0.275	0.275	0.0625	0.15
					0.21	0.34	0.06	0.22			0.295775	0.478873	0.084507	0.309859
					0.16	0.13	0.03	0.09			0.207792	0.168831	0.038961	0.116883
				AVERAGE	0.234	0.25	0.056	0.122		AVERAGE	0.326594	0.345831	0.0771239	0.168705
				S.E.M	0.025807	0.0454973	0.012083	0.0251794		S.E.M	0.04365	0.0629941	0.0162004	0.0358685

[truncated: 5 more sheets: Fig 6 B, Fig 6 C, Fig 6 D, Fig 7 B, Fig 7 C]
